# Supplementary material for: Adaptogenic Properties of a Phytoecdysteroid-Rich Extract from the Leaves of Spinacia oleracea L
Source: Plants (Basel). 2021 Nov 23;10(12):2555. doi: 10.3390/plants10122555 (PMC8704498; doi:10.3390/plants10122555)
Supplement: Supplementary file 1 [file plants-10-02555-s001.zip]

Archive with 1 entries (1 files):
- Supplementary Figures 1-4 and Tables 1.xlsx
