# Supplementary material for: Adaptogenic Properties of a Phytoecdysteroid-Rich Extract from the Leaves of Spinacia oleracea L
Source: Plants (Basel). 2021 Nov 23;10(12):2555. doi: 10.3390/plants10122555 (PMC8704498; doi:10.3390/plants10122555)
Supplement: Supplementary file 1 [file plants-10-02555-s001.zip › Supplementary Figures 1-4 and Tables 1.xlsx]

## Sheet: Suppl
Adaptogenic Properties of a Phytoecdysteroid-rich Extract from the Leaves of Spinacia Oleracea L.
Yulia S. Sidorova 1, Vladimir A. Shipelin 1,2,*, Nikita A. Petrov 1, Sergey N. Zorin 1, and Vladimir K. Mazo 1
1 Federal Research Centre of Nutrition and Biotechnology, 109240 Moscow, Russian Federation; sidorovau-lia28@mail.ru (Y.S.S.); v.shipelin@yandex.ru (V.A.S.); petrov-nikita-y@mail.ru (N.A.P.); zorin@ion.ru (S.N.Z.); mazo@ion.ru (V.K.M.) 2 Academic Department of Innovational Materials and Technologies Chemistry, Plekhanov Russian Univer-sity of Economics, 115093 Moscow, Russian Federation * Corresp…
Figure S1: Acute toxicity experiment indicators; Figure S2: Rats body weight during experiment No.2; Figure S3: Food consumption by rats in experiment No.2; Figure S4: Results of the EPM testing of rats in experiment No.2; Table S1: Rats' short-term memory testing in the CRPA test.

## Sheet: Figure S1
Figure S1. Acute toxicity experiment indicies

## Sheet: Figure S2
Figure S2. Rats body weight during experiment No.2

## Sheet: Figure S3
Figure S3. Food consumption by rats in experiment No.2

## Sheet: Figure S4
Figure S4. Results of the EPM testing of rats in experiment No.2

## Sheet: Table S1
Table S1. Results of the EPM testing of rats in experiment No.2
